# Supplementary material for: RNA sequencing analysis of activated macrophages treated with the anti-HIV ABX464 in intestinal inflammation
Source: Sci Data. 2017 Oct 17;4:170150. doi: 10.1038/sdata.2017.150 (PMC5644369; doi:10.1038/sdata.2017.150)
Supplement: Supplementary file 1 [file sdata2017150-isa1.zip]

Archive with 3 entries (3 files):
- i_Investigation.txt
- s_study_Manchon.txt
- a_assay_Manchon.txt
