# Supplementary material for: RNA sequencing analysis of activated macrophages treated with the anti-HIV ABX464 in intestinal inflammation
Source: Sci Data. 2017 Oct 17;4:170150. doi: 10.1038/sdata.2017.150 (PMC5644369; doi:10.1038/sdata.2017.150)
Supplement: Supplementary file 1 [file sdata2017150-isa1.zip › i_Investigation.txt]

# Investigation File generated for Scientific Data with Investigation File Authoring Tool version 0.1.0 on 11/09/2017 - This metadata file is CC0
ONTOLOGY SOURCE REFERENCE
Term Source Name	NCBITAXON	BTO	OBI	GO	EFO	ERO
Term Source File	http://data.bioontology.org/ontologies/NCBITAXON	http://data.bioontology.org/ontologies/BTO	http://data.bioontology.org/ontologies/OBI	http://data.bioontology.org/ontologies/GO	http://data.bioontology.org/ontologies/EFO	http://data.bioontology.org/ontologies/ERO
Term Source Version	2016AB	unknown	2014-08-18	releases/2014-08-30	2.87	2013-08-02
Term Source Description	National Center for Biotechnology Information (NCBI) Organismal Classification	BRENDA Tissue and Enzyme Source Ontology	Ontology for Biomedical Investigations	Gene Ontology	Experimental Factor Ontology	Eagle-I Research Resource Ontology
INVESTIGATION
Investigation Identifier
Investigation Title
Investigation Description
Investigation Submission Date
Investigation Public Release Date
INVESTIGATION PUBLICATIONS
Investigation PubMed ID
Investigation Publication DOI
Investigation Publication Author List
Investigation Publication Title
Investigation Publication Status
Investigation Publication Status Term Accession Number
Investigation Publication Status Term Source REF
INVESTIGATION CONTACTS
Investigation Person Last Name
Investigation Person Mid Initials
Investigation Person First Name
Investigation Person Address
Investigation Person Phone
Investigation Person Fax
Investigation Person Email
Investigation Person Affiliation
Investigation Person Roles
Investigation Person Roles Term Accession Number
Investigation Person Roles Term Source REF
STUDY
Study Identifier	10.1038/sdata.2017.150
Study Title	RNA sequencing analysis of activated macrophages treated with the anti-HIV ABX464 in intestinal inflammation
Study Submission Date	18/04/2017
Study Public Release Date	17/10/2017
Study Description	http://www.nature.com/articles/sdata2017150#abstract
Study File Name	s_study_Manchon.txt
Comment[Subject Keywords]	//;//;//
Comment[Manuscript Licence]	CC BY-4.0
Comment[Experimental Metadata Licence]	CC0
Comment[Supplementary Information File Name]	
Comment[Supplementary Information File Type]	x-zip-compressed
Comment[Supplementary Information File URL]	http://www.nature.com/articles/sdata2017150#supplementary-information
Comment[Data Repository]	Gene Expression Omnibus;figshare
Comment[Data Record Accession]	GSE97062;doi:10.6084/m9.figshare.4811035
Comment[Data Record URI]	https://www.ncbi.nlm.nih.gov/geo/query/acc.cgi?acc=GSE97062;https://doi.org/10.6084/m9.figshare.4811035
STUDY DESIGN DESCRIPTORS
Study Design Type	ex vivo design	transcription profiling by high throughput sequencing design	factorial design	compound treatment design
Study Design Type Term Accession Number	OBI:0001211	OBI:0001239	OBI:0500014	OBI:0000951
Study Design Type Term Source REF	OBI	OBI	OBI	OBI
STUDY PUBLICATIONS
Study PubMed ID	""
Study Publication DOI	doi:10.1038/s41598-017-04071-3
Study Publication Author List	""
Study Publication Title	The Anti-Hiv Candidate Abx464 Dampens Intestinal Inflammation by Triggering Il-22 Production in Activated Macrophages
Study Publication Status	published
Study Publication Status Term Accession Number	
Study Publication Status Term Source REF	
STUDY FACTORS
Study Factor Name	stimulation	treatment
Study Factor Type	macrophage activation	compound based treatment
Study Factor Type Term Accession Number	GO:0042116	http://www.ebi.ac.uk/efo/EFO_0000369
Study Factor Type Term Source REF	GO	EFO
STUDY ASSAYS
Study Assay Measurement Type	transcription profiling assay
Study Assay Measurement Type Term Accession Number	OBI:0000424
Study Assay Measurement Type Term Source REF	OBI
Study Assay Technology Type	RNA sequencing
Study Assay Technology Type Term Accession Number	OBI:0001177
Study Assay Technology Type Term Source REF	OBI
Study Assay Technology Platform	BGISEQ-500
Study Assay File Name	a_assay_Manchon.txt
STUDY PROTOCOLS
Study Protocol Name	Macrophages RNA-seq preparation	RNA-seq library preparation and sequencing	RNA-seq data analysis
Study Protocol Type	sample preparation for assay	RNA sequencing	data analysis
Study Protocol Type Term Accession Number	OBI:0000073	OBI:0001177	ERO:0001309
Study Protocol Type Term Source REF	OBI	OBI	ERO
Study Protocol Description			
Study Protocol URI	""	""	""
Study Protocol Version			
Study Protocol Parameters Name	""	instrument; manufacturer	""
Study Protocol Parameters Name Term Accession Number	""	""	""
Study Protocol Parameters Name Term Source REF	""	""	""
Study Protocol Components Name	""	""	""
Study Protocol Components Type	""	""	""
Study Protocol Components Type Term Accession Number	""	""	""
Study Protocol Components Type Term Source REF	""	""	""
STUDY CONTACTS
Study Person Last Name	Manchon	Chebli	Papon	Paul	Garcel	Campos	Scherrer	Ehrlich	Hahne	Tazi
Study Person First Name	Laurent	Karim	Laura	Conception	Aude	Noëlie	Didier	Hartmut	Michael	Jamal
Study Person Mid Initials										
Study Person Email	laurent.manchon@igmm.cnrs.fr	""	""	""	""	""	""	""	""	jamal.tazi@igmm.cnrs.fr
Study Person Phone										
Study Person Fax										
Study Person Address										
Study Person Affiliation	IGMM, CNRS, Univ. Montpellier, 34293 Montpellier, Cedex 5, France	IGMM, CNRS, Univ. Montpellier, 34293 Montpellier, Cedex 5, France	IGMM, CNRS, Univ. Montpellier, 34293 Montpellier, Cedex 5, France	IGMM, CNRS, Univ. Montpellier, 34293 Montpellier, Cedex 5, France	ABIVAX, 1919 route de Mende, Montpellier, Cedex 5 34293, France	ABIVAX, 1919 route de Mende, Montpellier, Cedex 5 34293, France	ABIVAX, 1919 route de Mende, Montpellier, Cedex 5 34293, France	ABIVAX, 1919 route de Mende, Montpellier, Cedex 5 34293, France	IGMM, CNRS, Univ. Montpellier, 34293 Montpellier, Cedex 5, France	IGMM, CNRS, Univ. Montpellier, 34293 Montpellier, Cedex 5, France
Study Person Roles										
Study Person Roles Term Accession Number										
Study Person Roles Term Source REF										
Comment[Study Person ORCID]										
Comment[Funder]										
Comment[FundRef ID]										
Comment[Funder Term Source REF]										
Comment[Grant Identifier]										
