# Supplementary material for: RNA sequencing analysis of activated macrophages treated with the anti-HIV ABX464 in intestinal inflammation
Source: Sci Data. 2017 Oct 17;4:170150. doi: 10.1038/sdata.2017.150 (PMC5644369; doi:10.1038/sdata.2017.150)
Supplement: Supplementary file 1 [file sdata2017150-isa1.zip › s_study_Manchon.txt]

Source Name	Characteristics[organism]	Term Source REF	Term Accession Number	Characteristics[organism part]	Term Source REF	Term Accession Number	Protocol REF	Sample Name	Factor Value[stimulation]	Factor Value[treatment]
C57BL6 mouse	Mus musculus	NCBITAXON	NCBITaxon:10090	bone marrow-derived macrophage	BTO	BTO:0004732	Macrophages RNA-seq preparation	581	none	DMSO
C57BL6 mouse	Mus musculus	NCBITAXON	NCBITaxon:10090	bone marrow-derived macrophage	BTO	BTO:0004732	Macrophages RNA-seq preparation	582	LPS	DMSO
C57BL6 mouse	Mus musculus	NCBITAXON	NCBITaxon:10090	bone marrow-derived macrophage	BTO	BTO:0004732	Macrophages RNA-seq preparation	583	none	ABX464
C57BL6 mouse	Mus musculus	NCBITAXON	NCBITaxon:10090	bone marrow-derived macrophage	BTO	BTO:0004732	Macrophages RNA-seq preparation	584	LPS	ABX464
C57BL6 mouse	Mus musculus	NCBITAXON	NCBITaxon:10090	bone marrow-derived macrophage	BTO	BTO:0004732	Macrophages RNA-seq preparation	585	none	DMSO
C57BL6 mouse	Mus musculus	NCBITAXON	NCBITaxon:10090	bone marrow-derived macrophage	BTO	BTO:0004732	Macrophages RNA-seq preparation	586	LPS	DMSO
C57BL6 mouse	Mus musculus	NCBITAXON	NCBITaxon:10090	bone marrow-derived macrophage	BTO	BTO:0004732	Macrophages RNA-seq preparation	587	none	ABX464
C57BL6 mouse	Mus musculus	NCBITAXON	NCBITaxon:10090	bone marrow-derived macrophage	BTO	BTO:0004732	Macrophages RNA-seq preparation	588	LPS	ABX464
C57BL6 mouse	Mus musculus	NCBITAXON	NCBITaxon:10090	bone marrow-derived macrophage	BTO	BTO:0004732	Macrophages RNA-seq preparation	671	none	DMSO
C57BL6 mouse	Mus musculus	NCBITAXON	NCBITaxon:10090	bone marrow-derived macrophage	BTO	BTO:0004732	Macrophages RNA-seq preparation	672	LPS	DMSO
C57BL6 mouse	Mus musculus	NCBITAXON	NCBITaxon:10090	bone marrow-derived macrophage	BTO	BTO:0004732	Macrophages RNA-seq preparation	673	none	ABX464
C57BL6 mouse	Mus musculus	NCBITAXON	NCBITaxon:10090	bone marrow-derived macrophage	BTO	BTO:0004732	Macrophages RNA-seq preparation	674	LPS	ABX464
C57BL6 mouse	Mus musculus	NCBITAXON	NCBITaxon:10090	bone marrow-derived macrophage	BTO	BTO:0004732	Macrophages RNA-seq preparation	675	none	DMSO
C57BL6 mouse	Mus musculus	NCBITAXON	NCBITaxon:10090	bone marrow-derived macrophage	BTO	BTO:0004732	Macrophages RNA-seq preparation	676	LPS	DMSO
C57BL6 mouse	Mus musculus	NCBITAXON	NCBITaxon:10090	bone marrow-derived macrophage	BTO	BTO:0004732	Macrophages RNA-seq preparation	677	none	ABX464
C57BL6 mouse	Mus musculus	NCBITAXON	NCBITaxon:10090	bone marrow-derived macrophage	BTO	BTO:0004732	Macrophages RNA-seq preparation	678	LPS	ABX464
C57BL6 mouse	Mus musculus	NCBITAXON	NCBITaxon:10090	bone marrow-derived macrophage	BTO	BTO:0004732	Macrophages RNA-seq preparation	691	none	DMSO
C57BL6 mouse	Mus musculus	NCBITAXON	NCBITaxon:10090	bone marrow-derived macrophage	BTO	BTO:0004732	Macrophages RNA-seq preparation	692	LPS	DMSO
C57BL6 mouse	Mus musculus	NCBITAXON	NCBITaxon:10090	bone marrow-derived macrophage	BTO	BTO:0004732	Macrophages RNA-seq preparation	693	none	ABX464
C57BL6 mouse	Mus musculus	NCBITAXON	NCBITaxon:10090	bone marrow-derived macrophage	BTO	BTO:0004732	Macrophages RNA-seq preparation	694	LPS	ABX464
C57BL6 mouse	Mus musculus	NCBITAXON	NCBITaxon:10090	bone marrow-derived macrophage	BTO	BTO:0004732	Macrophages RNA-seq preparation	695	none	DMSO
C57BL6 mouse	Mus musculus	NCBITAXON	NCBITaxon:10090	bone marrow-derived macrophage	BTO	BTO:0004732	Macrophages RNA-seq preparation	696	LPS	DMSO
C57BL6 mouse	Mus musculus	NCBITAXON	NCBITaxon:10090	bone marrow-derived macrophage	BTO	BTO:0004732	Macrophages RNA-seq preparation	697	none	ABX464
C57BL6 mouse	Mus musculus	NCBITAXON	NCBITaxon:10090	bone marrow-derived macrophage	BTO	BTO:0004732	Macrophages RNA-seq preparation	698	LPS	ABX464
