# Supplementary material for: RNA sequencing analysis of activated macrophages treated with the anti-HIV ABX464 in intestinal inflammation
Source: Sci Data. 2017 Oct 17;4:170150. doi: 10.1038/sdata.2017.150 (PMC5644369; doi:10.1038/sdata.2017.150)
Supplement: Supplementary file 1 [file sdata2017150-isa1.zip › a_assay_Manchon.txt]

Sample Name	Protocol REF	Parameter Value[instrument]	Parameter Value[manufacturer]	Assay Name	Raw Data File	Comment[Data Repository]	Comment[Data Record Accession]	Comment[Data Record URI]	Protocol REF	Derived Data File	Comment[Data Repository]	Comment[Data Record Accession]	Comment[Data Record URI]
581	RNA-seq library preparation and sequencing	BGISEQ-500	BGI	581_sequencing	GSM2550664	Gene Expression Omnibus	GSE97062	https://www.ncbi.nlm.nih.gov/geo/query/acc.cgi?acc=GSE97062	RNA-seq data analysis	MOUtbhR RNA-seq quantitative analysis	figshare	doi:10.6084/m9.figshare.4811035	https://doi.org/10.6084/m9.figshare.4811035
582	RNA-seq library preparation and sequencing	BGISEQ-500	BGI	582_sequencing	GSM2550668	Gene Expression Omnibus	GSE97062	https://www.ncbi.nlm.nih.gov/geo/query/acc.cgi?acc=GSE97062	RNA-seq data analysis	MOUtbhR RNA-seq quantitative analysis	figshare	doi:10.6084/m9.figshare.4811035	https://doi.org/10.6084/m9.figshare.4811035
583	RNA-seq library preparation and sequencing	BGISEQ-500	BGI	583_sequencing	GSM2550670	Gene Expression Omnibus	GSE97062	https://www.ncbi.nlm.nih.gov/geo/query/acc.cgi?acc=GSE97062	RNA-seq data analysis	MOUtbhR RNA-seq quantitative analysis	figshare	doi:10.6084/m9.figshare.4811035	https://doi.org/10.6084/m9.figshare.4811035
584	RNA-seq library preparation and sequencing	BGISEQ-500	BGI	584_sequencing	GSM2550673	Gene Expression Omnibus	GSE97062	https://www.ncbi.nlm.nih.gov/geo/query/acc.cgi?acc=GSE97062	RNA-seq data analysis	MOUtbhR RNA-seq quantitative analysis	figshare	doi:10.6084/m9.figshare.4811035	https://doi.org/10.6084/m9.figshare.4811035
585	RNA-seq library preparation and sequencing	BGISEQ-500	BGI	585_sequencing	GSM2550676	Gene Expression Omnibus	GSE97062	https://www.ncbi.nlm.nih.gov/geo/query/acc.cgi?acc=GSE97062	RNA-seq data analysis	MOUtbhR RNA-seq quantitative analysis	figshare	doi:10.6084/m9.figshare.4811035	https://doi.org/10.6084/m9.figshare.4811035
586	RNA-seq library preparation and sequencing	BGISEQ-500	BGI	586_sequencing	GSM2550678	Gene Expression Omnibus	GSE97062	https://www.ncbi.nlm.nih.gov/geo/query/acc.cgi?acc=GSE97062	RNA-seq data analysis	MOUtbhR RNA-seq quantitative analysis	figshare	doi:10.6084/m9.figshare.4811035	https://doi.org/10.6084/m9.figshare.4811035
587	RNA-seq library preparation and sequencing	BGISEQ-500	BGI	587_sequencing	GSM2550682	Gene Expression Omnibus	GSE97062	https://www.ncbi.nlm.nih.gov/geo/query/acc.cgi?acc=GSE97062	RNA-seq data analysis	MOUtbhR RNA-seq quantitative analysis	figshare	doi:10.6084/m9.figshare.4811035	https://doi.org/10.6084/m9.figshare.4811035
588	RNA-seq library preparation and sequencing	BGISEQ-500	BGI	588_sequencing	GSM2550684	Gene Expression Omnibus	GSE97062	https://www.ncbi.nlm.nih.gov/geo/query/acc.cgi?acc=GSE97062	RNA-seq data analysis	MOUtbhR RNA-seq quantitative analysis	figshare	doi:10.6084/m9.figshare.4811035	https://doi.org/10.6084/m9.figshare.4811035
671	RNA-seq library preparation and sequencing	BGISEQ-500	BGI	671_sequencing	GSM2550687	Gene Expression Omnibus	GSE97062	https://www.ncbi.nlm.nih.gov/geo/query/acc.cgi?acc=GSE97062	RNA-seq data analysis	MOUtbhR RNA-seq quantitative analysis	figshare	doi:10.6084/m9.figshare.4811035	https://doi.org/10.6084/m9.figshare.4811035
672	RNA-seq library preparation and sequencing	BGISEQ-500	BGI	672_sequencing	GSM2550689	Gene Expression Omnibus	GSE97062	https://www.ncbi.nlm.nih.gov/geo/query/acc.cgi?acc=GSE97062	RNA-seq data analysis	MOUtbhR RNA-seq quantitative analysis	figshare	doi:10.6084/m9.figshare.4811035	https://doi.org/10.6084/m9.figshare.4811035
673	RNA-seq library preparation and sequencing	BGISEQ-500	BGI	673_sequencing	GSM2550693	Gene Expression Omnibus	GSE97062	https://www.ncbi.nlm.nih.gov/geo/query/acc.cgi?acc=GSE97062	RNA-seq data analysis	MOUtbhR RNA-seq quantitative analysis	figshare	doi:10.6084/m9.figshare.4811035	https://doi.org/10.6084/m9.figshare.4811035
674	RNA-seq library preparation and sequencing	BGISEQ-500	BGI	674_sequencing	GSM2550696	Gene Expression Omnibus	GSE97062	https://www.ncbi.nlm.nih.gov/geo/query/acc.cgi?acc=GSE97062	RNA-seq data analysis	MOUtbhR RNA-seq quantitative analysis	figshare	doi:10.6084/m9.figshare.4811035	https://doi.org/10.6084/m9.figshare.4811035
675	RNA-seq library preparation and sequencing	BGISEQ-500	BGI	675_sequencing	GSM2550698	Gene Expression Omnibus	GSE97062	https://www.ncbi.nlm.nih.gov/geo/query/acc.cgi?acc=GSE97062	RNA-seq data analysis	MOUtbhR RNA-seq quantitative analysis	figshare	doi:10.6084/m9.figshare.4811035	https://doi.org/10.6084/m9.figshare.4811035
676	RNA-seq library preparation and sequencing	BGISEQ-500	BGI	676_sequencing	GSM2550701	Gene Expression Omnibus	GSE97062	https://www.ncbi.nlm.nih.gov/geo/query/acc.cgi?acc=GSE97062	RNA-seq data analysis	MOUtbhR RNA-seq quantitative analysis	figshare	doi:10.6084/m9.figshare.4811035	https://doi.org/10.6084/m9.figshare.4811035
677	RNA-seq library preparation and sequencing	BGISEQ-500	BGI	677_sequencing	GSM2550704	Gene Expression Omnibus	GSE97062	https://www.ncbi.nlm.nih.gov/geo/query/acc.cgi?acc=GSE97062	RNA-seq data analysis	MOUtbhR RNA-seq quantitative analysis	figshare	doi:10.6084/m9.figshare.4811035	https://doi.org/10.6084/m9.figshare.4811035
678	RNA-seq library preparation and sequencing	BGISEQ-500	BGI	678_sequencing	GSM2550706	Gene Expression Omnibus	GSE97062	https://www.ncbi.nlm.nih.gov/geo/query/acc.cgi?acc=GSE97062	RNA-seq data analysis	MOUtbhR RNA-seq quantitative analysis	figshare	doi:10.6084/m9.figshare.4811035	https://doi.org/10.6084/m9.figshare.4811035
691	RNA-seq library preparation and sequencing	BGISEQ-500	BGI	691_sequencing	GSM2550709	Gene Expression Omnibus	GSE97062	https://www.ncbi.nlm.nih.gov/geo/query/acc.cgi?acc=GSE97062	RNA-seq data analysis	MOUtbhR RNA-seq quantitative analysis	figshare	doi:10.6084/m9.figshare.4811035	https://doi.org/10.6084/m9.figshare.4811035
692	RNA-seq library preparation and sequencing	BGISEQ-500	BGI	692_sequencing	GSM2550711	Gene Expression Omnibus	GSE97062	https://www.ncbi.nlm.nih.gov/geo/query/acc.cgi?acc=GSE97062	RNA-seq data analysis	MOUtbhR RNA-seq quantitative analysis	figshare	doi:10.6084/m9.figshare.4811035	https://doi.org/10.6084/m9.figshare.4811035
693	RNA-seq library preparation and sequencing	BGISEQ-500	BGI	693_sequencing	GSM2550714	Gene Expression Omnibus	GSE97062	https://www.ncbi.nlm.nih.gov/geo/query/acc.cgi?acc=GSE97062	RNA-seq data analysis	MOUtbhR RNA-seq quantitative analysis	figshare	doi:10.6084/m9.figshare.4811035	https://doi.org/10.6084/m9.figshare.4811035
694	RNA-seq library preparation and sequencing	BGISEQ-500	BGI	694_sequencing	GSM2550716	Gene Expression Omnibus	GSE97062	https://www.ncbi.nlm.nih.gov/geo/query/acc.cgi?acc=GSE97062	RNA-seq data analysis	MOUtbhR RNA-seq quantitative analysis	figshare	doi:10.6084/m9.figshare.4811035	https://doi.org/10.6084/m9.figshare.4811035
695	RNA-seq library preparation and sequencing	BGISEQ-500	BGI	695_sequencing	GSM2550719	Gene Expression Omnibus	GSE97062	https://www.ncbi.nlm.nih.gov/geo/query/acc.cgi?acc=GSE97062	RNA-seq data analysis	MOUtbhR RNA-seq quantitative analysis	figshare	doi:10.6084/m9.figshare.4811035	https://doi.org/10.6084/m9.figshare.4811035
696	RNA-seq library preparation and sequencing	BGISEQ-500	BGI	696_sequencing	GSM2550722	Gene Expression Omnibus	GSE97062	https://www.ncbi.nlm.nih.gov/geo/query/acc.cgi?acc=GSE97062	RNA-seq data analysis	MOUtbhR RNA-seq quantitative analysis	figshare	doi:10.6084/m9.figshare.4811035	https://doi.org/10.6084/m9.figshare.4811035
697	RNA-seq library preparation and sequencing	BGISEQ-500	BGI	697_sequencing	GSM2550727	Gene Expression Omnibus	GSE97062	https://www.ncbi.nlm.nih.gov/geo/query/acc.cgi?acc=GSE97062	RNA-seq data analysis	MOUtbhR RNA-seq quantitative analysis	figshare	doi:10.6084/m9.figshare.4811035	https://doi.org/10.6084/m9.figshare.4811035
698	RNA-seq library preparation and sequencing	BGISEQ-500	BGI	698_sequencing	GSM2550730	Gene Expression Omnibus	GSE97062	https://www.ncbi.nlm.nih.gov/geo/query/acc.cgi?acc=GSE97062	RNA-seq data analysis	MOUtbhR RNA-seq quantitative analysis	figshare	doi:10.6084/m9.figshare.4811035	https://doi.org/10.6084/m9.figshare.4811035
